# Supplementary material for: TRPV6 Regulation by Cis-22a and Cholesterol
Source: Biomolecules. 2022 Jun 8;12(6):804. doi: 10.3390/biom12060804 (PMC9221249; doi:10.3390/biom12060804)
Supplement: Supplementary file 1 [file biomolecules-12-00804-s001.zip]

Archive with 1 entries (1 files):
- biomolecules-1760756-supplementary.pdf
